# Supplementary material for: Water discharge variations control fluvial stratigraphic architecture in the Middle Eocene Escanilla formation, Spain
Source: Sci Rep. 2023 Apr 26;13:6834. doi: 10.1038/s41598-023-33600-6 (PMC10133228; doi:10.1038/s41598-023-33600-6)
Supplement: Supplementary file 1 — Supplementary Information 1. [file 41598_2023_33600_MOESM1_ESM.xlsx]

## Sheet: Fig. 5
Fig. 5 : Grain-size, flow depth and palaeoslope evolution as a function of the degree of amalgamation.
			Palaeoslope, S [m / m]
Sequence	Grain Size, D50 [mm]	Bankfull Depth, Hbf [m]	D50 [m]	Hbf [m]	S [m / m]
Sequence 1 High-Amalgamation (HA)	20.39	6.5	0.02039	6.5	0.0004003
	21.71	6.3	0.02171	6.3	0.00042432
	18.77	4	0.01877	4	0.00067075
	20.82	6.5	0.02082	6.5	0.00040529
	25.11	4.5	0.02511	4.5	0.00063252
	22.16	6	0.02216	6	0.0004475
	19.29	7	0.01929	7	0.00036446
	14.93	7	0.01493	7	0.00034322
	22.025	7.5	0.022025	7.5	0.00035088
	18.9	6	0.0189	6	0.00043114
	14.915	4.4	0.014915	4.4	0.00056933
	21.71	4	0.02171	4	0.00069619
	21.195
	14.62
	15.24
	19.29
	26.54
	13.93
	11.16
	19.16
	20.53
	15.67
	17.75
	21.56
	23.43
	15.14
	15.45
	21.11
	12.64
	16.68
	14.72
	29.04
	15.14
Sequence 1 Low-Amalgamation (LA)	10	5.33	0.01	5.33	0.00041674
	10	4.44	0.01	4.44	0.00050857
	6	5.56	0.006	5.56	0.0003
	23.43	3.8	0.02343	3.8	0.00074459
	21.56	3.5	0.02156	3.5	0.00080527
	11	3.56	0.011	3.56	0.00066288
	13	3.33	0.013	3.33	0.00074384
	12	3.89	0.012	3.89	0.00061527
	10	2.78	0.01	2.78	0.00084721
	12	2.44	0.012	2.44	0.00102296
	13.64
	15.67
	23.75
	17.51
	20.53
	15.78
	18
	16.68
	18.9
	22.01
	11
	12
	15.68
	18.64
	17.39
	23.26
	20.53
	21.86
	11.55
	11.24
	15.14
Sequence 2 High-Amalgamation (HA)	15.35	6	0.015	6	0.00040602
	21.11	5	0.021	5	0.00053947
	24.42	5.25	0.024	5.25	0.00052918
	22.63	5.25	0.023	5.25	0.00052349
	19.56	4.2	0.02	4.2	0.00064435
	19.3	4.8	0.019	4.8	0.00054986
	12.13	7	0.012	7	0.00032431
	20.97	7.8	0.021	7.8	0.00033225
	19.97	3	0.02	3	0.00092982
	20.5	4	0.021	4	0.00068802
	19	6	0.019	6	0.00043114
	9.87	3.4	0.01	3.4	0.00068028
	11	4	0.011	4	0.00058381
	19
	20.97
	23.26
	19.7
	19.97
	24.25
Sequence 2 Low-Amalgamation (LA)	24.42	3.8	0.02442	3.8	0.00075268
	19.16	2.8	0.01916	2.8	0.00098947
	18.9	3.3	0.0189	3.3	0.00082722
	21	2.5	0.021	2.5	0.00114839
	20.53	2.2	0.02053	2.2	0.00132009
	21.71	2.3	0.02171	2.3	0.0012726
	17.75	2.6	0.01775	2.6	0.00105808
	18	3.97	0.018	3.97	0.0006
	12	3.5	0.012	3.5	0.00069036
	17.9	4.17	0.0179	4.17	0.00063225
	12	3.84	0.012	3.84	0.00062401
	14	3	0.014	3	0.00084929
	17.51	4.5	0.01751	4.5	0.00058189
	18.64	4	0.01864	4	0.00067075
	13	3.5	0.013	3.5	0.00070454
	23.4	4.17	0.0234	4.17	0.00067287
	15.5	3.84	0.0155	3.84	0.00067131
	19.7
	15
	17.8
	18.4
	20.2
	20.68
	15
	17
	16.5
	14.5
	21.11
Sequence 3 High-Amalgamation (HA)	16.7	4.3	0.0167	4.3	0.00060263
	18	4	0.018	4	0.0006
	18.13	3	0.01813	3	0.00090527
	23.59	6.2	0.02359	6.2	0.0004
	17.39	3.33	0.01739	3.33	0.00079629
	24.08	4.1	0.02408	4.1	0.00069285
	17.15	3.4	0.01715	3.4	0.00077843
	17.03	6	0.01703	6	0.00041913
	20.53	5.5	0.02053	5.5	0.00048624
	14.42	3.6	0.01442	3.6	0.00069622
	15.14
	13.36
	14.32
	23.1
	16.22
Sequence 3 Low-Amalgamation (LA)	20	2.4	0.02	2.4	0.00118585
	15	3	0.015	3	0.0008
	23	3.2	0.023	3.2	0.00089798
	18.64	2.5	0.01864	2.5	0.00111956
	19.29	2.5	0.01929	2.5	0.00111956
	13	2.9	0.013	2.9	0.0008
	16.22	3	0.01622	3	0.00087859
	17.03	2.2	0.01703	2.2	0.0012
	15.24	3	0.01524	3	0.0008643
	24.59	3	0.02459	3	0.00098404
	19.29	2	0.01929	2	0.00142784
	24.08	5.2	0.02408	5.2	0.00053472
	22.01	4.2	0.02201	4.2	0.00066014
	16.22	2.2	0.01622	2.2	0.00123199
	17.88	4.57	0.01788	4.57	0.00057218
	16	4.25	0.016	4.25	0.00060104
	9.99	4.3	0.00999	4.3	0.00052665
	21.11	4	0.02111	4	0.00068802
	18.9	3.2	0.0189	3.2	0.00085544
	16.34	4.6	0.01634	4.6	0.00055137
	27.28	2	0.02728	2	0.0015
	21.41	2.2	0.02141	2.2	0.00132009
	17.27
	15.55
	15.14
	19.29
	20.53
	21.56
	17.03
	17.75
	22.94
	22.32
	19.97
	14.62
	11.47
	11.96
	21.56
	15.03
	13.64
	13.83
	11.96
	14.03
	15.03
	13.45
Sequence 4 High-Amalgamation (HA)	19.16	4.5	0.01916	4.5	0.00058993
	18.51	6	0.01851	6	0.00043114
	19.56	4	0.01956	4	0.00067954
	24.59	4	0.02459	4	0.00071917
	25.81	5	0.02581	5	0.00056954
	30.48	5.6	0.03048	5.6	0.00052199
	16.45	5	0.01645	5	0.00050346
	14.42	4.8	0.01442	4.8	0.00050882
	18.77	3.5	0.01877	3.5	0.0007
	25.28	3	0.02528	3	0.00098404

## Sheet: Fig. 6
Fig. 6 : Comparison between modern river channel width and depth to estimates from this study.
	Depth [m]	Width [m]
High-Amalgamation (HA) data [this study]	6.5	265.451
	6.3	250.774
	4	109.706
	6.5	265.451
	4.5	135.934
	6	229.466
	7	303.781
	7	303.781
	7.5	344.425
	6	229.466
	4.4	130.48
	4	109.706
	6	229.466
	5	164.668
	5.25	179.959
	5.25	179.959
	4.2	119.89
	4.8	152.877
	7	303.781
	7.8	369.909
	3	64.9895
	4	109.7
	6	229.466
	3.4	81.6158
	4	109.706
	4.3	125.14
	4	109.706
	3	64.9895
	6.2	243.577
	3.33	78.58
	4.1	114.749
	3.4	81.6158
	6	229.466
	5.5	195.859
	3.6	90.5635
	4.5	135.934
	6	229.466
	4	109.706
	4	109.706
	5	164.668
	5.6	202.388
	5	164.668
	4.8	152.877
	3.5	86.0372
	3	64.9895
Low-Amalgamation (LA) data [this study]	5.33	184.981
	4.44	132.654
	5.56	199.76
	3.8	99.93
	3.5	86.0372
	3.56	88.74
	3.33	78.58
	3.89	104.278
	2.78	56.5776
	2.44	44.6203
	3.8	99.92
	2.8	57.3205
	3.3	77.29
	2.5	46.6373
	2.2	36.9566
	2.3	40.07
	2.6	50.0881
	3.97	108.21
	3.5	86.0372
	4.17	118.34
	3.84	101.851
	3	64.9895
	4.5	135.934
	4	109.706
	3.5	86.03
	4.17	118.34
	3.84	101.851
	2.4	43.2979
	3	64.9895
	3.2	73.0896
	2.5	46.6373
	2.5	46.6373
	2.9	61.1008
	3	64.9895
	2.2	36.9566
	3	64.9895
	3	64.98
	2	31.07
	5.2	176.852
	4.2	119.894
	2.2	36.9566
	4.57	139.807
	4.25	122.504
	4.3	125.14
	4	109.7
	3.2	73.0896
	4.6	141.48
	2	31.0711
	2.2	36.9566
Channel plug data [this study]	3.38	17.56
	3	60.657
	2	34
Lateral accretion [this study]	2.25	59.01
Church and Rood 1983 data	2.41	47
	2.58	42
	7.01	99
	5.95	69
	3.08	33
	3.38	37
	2.49	29
	2.51	32
	2.76	141
	2.36	149
	2.03	106
	3.47	255
	4.81	616
	4.32	643
	2.62	59
	2.74	225
	2.07	203
	2.52	219
	3.53	235
	4.78	253
	4.14	79
	2.01	51
	2.46	55
	7.19	39
	5.33	442
	2.65	384
	5.33	442
	5.82	479
	2.25	341
	4.99	475
	5.36	475
	3.47	201
	2.01	162
	7.6	549
	2.16	299
	6.8	546
	7.22	548
	5	82
	2.14	900
	2.16	35
	2.01	35
	2.74	23
	2.59	22
	2.2	187
	2.97	186
	3.76	226
	6.55	148
	5.94	146
	7.01	206
	5.67	195
	6	525
	3	625
	4.77	212
	3.33	178
	2.25	170
	4.87	121
Modern rivers [Kelly 2006]	3	1268.5
	3	214.45
	4	139.91
	6	7363.04
	3	1280.13
	4	1074.6
	2.5	210.17
	6	2470.55
	4.5	683.96
	3	424.15
Storey data [Kelly 2006]	2.18	28.16
	3.93	105.68
	6.93	146.12
	7	152.6
	5.98	371.81
	6.83	411.22
	7.39	502.12
	2.62	25.59
	5.71	85.25
	3.85	129.22
	4.18	101.18
	4.46	66.1
	2.45	50.8
	3.79	82.08
	3.15	70.37
	2.17	18.45
	2.41	62.71
	4.44	114.28
	6.67	149.68
	Thickness [m]	Width [m]
Labourdette [2011] "HA" data	3.99	23.01
	3.99	23.01
	7.04	48.14
	6.45	47.9
	5.3	63.24
	5.37	59.81
	5.37	76.04
	3.84	84.99
	7.69	108.87
	6.79	110.11
	10.47	129.06
	7.81	127.58
	7.54	135.8
	7.39	147.83
	7.82	168.23
	7.82	168.13
	7.83	160.44
	8.39	180.57
	7.45	191.46
	7.87	184.22
	11.34	342.49
	10.5	282.18
	10.49	282.18
	8.79	270.54
	8.42	256.74
	7.72	247.39
	7.72	247.25
	7.07	242.26
	6.62	233.35
	6.62	233.35
	5.39	219.37
	4.69	216.33
	5.47	301.77
	5.04	316.27
	5.04	316.27
	4.95	358.73
	4.01	156.44
	4.01	156.44
	4.29	122.65
	4.29	122.65
	3.69	142.73
	2.61	129.45
	2.52	123.19
	2.52	123.19
Labourdette [2011] "LA" data	3.83	22.9
	6.97	16.79
	9.99	18.85
	6.65	28.57
	4.01	74.31
	3.82	68.44
	2.57	86.96
	3.71	105.46
	5.01	92.95
	4.78	129.88
	3.64	197.92
	3.78	141.42
	4.73	164.72
	5.73	167.15
	5.54	249.08
	6.29	234.7
	7.07	206.94
	9.32	226.42
	4.31	247.39
	4.52	265.41
	4.02	264.1
	4.91	255.58
	4.03	210.23
	5.44	195.49
	6.77	154.39
	5.97	108.28
	17.1	100.57
	18.62	125.18
	18.91	143.78
	12.27	131.12
	10.86	145.13
	10.69	135.54
	9.62	142.13
	10.93	301.01
	9.72	296.41
	11.23	325.5
	11.61	376.75
	11.62	376.97
	9.49	387.79
	9.48	388.01
	8.68	358.75
	7.48	295.36
	7.93	313.93
	6.81	304.41
	7.04	319.17

## Sheet: Fig. 7
Fig. 7 : Palaeoslope, total water discharge and total bedload sediment flux estimates.
Sequence	Palaeoslope, S [m / m]	Water Discharge, Qw [m3 / s]	Sediment flux, Qs [m3 / s]
Sequence 1 High-Amalgamation (HA)	0.0004003	4007.86	0.40058
	0.00042432	3700.34	0.338265
	0.00067075	954.603	0.202117
	0.00040529	4032.77	0.377412
	0.00063252	1397.76	0.169378
	0.0004475	3205.61	0.3149
	0.00036446	4951.76	0.473818
	0.00034322	4805.31	0.573342
	0.00035088	6179.99	0.436413
	0.00043114	3146.48	0.37508
	0.00056933	1226.16	0.27658
	0.00069619	972.543	0.172939
Sequence 1 Low-Amalgamation (LA)	0.00041674	2047.15	0.4321
	0.00050857	1196.04	0.321597
	0.0003	2172.44	0.477694
	0.00074459	841.068	0.151183
	0.00080527	656.62	0.141732
	0.00066288	632.121	0.22085
	0.00074384	530.5	0.189245
	0.00061527	829.569	0.249023
	0.00084721	301.712	0.150651
	0.00102296	210.373	0.117743
Sequence 2 High-Amalgamation (HA)	0.00040602	3053.42	0.450302
	0.00053947	1863.89	0.255378
	0.00052918	2188.35	0.226684
	0.00052349	2176.55	0.242702
	0.00064435	1109.13	0.20731
	0.00054986	1632.1	0.267071
	0.00032431	4671.05	0.637378
	0.00033225	6894.9	0.4942
	0.00092982	412.215	0.12424
	0.00068802	966.814	0.182781
	0.00043114	3146.48	0.37508
	0.00068028	545.5	0.20878
	0.00058381	890.591	0.266485
Sequence 2 Low-Amalgamation (LA)	0.00075268	845.626	0.142112
	0.00098947	334.31	0.116849
	0.00082722	542.074	0.15046
	0.00114839	242.6	0.0898135
	0.00132009	166.56	0.07393
	0.0012726	190.95	0.0754543
	0.00105808	266.98	0.10852
	0.0006	927.306	0.209077
	0.00069036	607.97	0.2102
	0.00063225	1071.56	0.225552
	0.00062401	798.592	0.24391
	0.00084929	393.959	0.155833
	0.00058189	1340.64	0.25365
	0.00067075	954.6	0.202117
	0.00070454	614.185	0.204904
	0.00067287	1105.44	0.173316
	0.00067131	828.309	0.215318
Sequence 3 High-Amalgamation (HA)	0.00060263	1164.34	0.24693
	0.0006	948.07	0.211521
	0.00090527	406.73	0.13552
	0.0004	3569.44	0.287512
	0.00079629	548.88	0.165874
	0.00069285	1057.43	0.15868
	0.00077843	583.529	0.17134
	0.00041913	3102.34	0.413786
	0.00048624	2467.08	0.294412
	0.00069622	673.56	0.208184
Sequence 3 Low-Amalgamation (LA)	0.00118585	213.819	0.0882977
	0.0008	397.42	0.151142
	0.00089798	507.322	0.117296
	0.00111956	239.536	0.0981059
	0.00111956	239.53	0.0981059
	0.0008	353.22	0.151733
	0.00087859	400.69	0.14616
	0.0012	162.152	0.08675
	0.0008643	397.42	0.151142
	0.00098404	424.064	0.09463
	0.00142784	124.249	0.06946
	0.00053472	2127.61	0.223592
	0.00066014	1122.64	0.185947
	0.00123199	160.9	0.0896941
	0.00057218	1402.92	0.259753
	0.00060104	1116.34	0.252387
	0.00052665	1088.46	0.30535
	0.00068802	966.81	0.18278
	0.00085544	495.16	0.143516
	0.00055137	1408.96	0.285639
	0.0015	129.91	0.0465
	0.00132009	166.562	0.0739336
Sequence 4 High-Amalgamation (HA)	0.00058993	1349.88	0.242012
	0.00043114	3146.48	0.37508
	0.00067954	960.842	0.192521
	0.00071917	988.46	0.143184
	0.00056954	1915.14	0.18212
	0.00052199	2721.92	0.144662
	0.00050346	1800.62	0.325381
	0.00050882	1570.02	0.328453
	0.0007	644.51	0.16469
	0.00098404	424.064	0.0946335
