# Supplementary material for: Water discharge variations control fluvial stratigraphic architecture in the Middle Eocene Escanilla formation, Spain
Source: Sci Rep. 2023 Apr 26;13:6834. doi: 10.1038/s41598-023-33600-6 (PMC10133228; doi:10.1038/s41598-023-33600-6)
Supplement: Supplementary file 2 — Supplementary Information 2. [file 41598_2023_33600_MOESM2_ESM.xlsx]

## Sheet: Seq1_HA
Sampling location	Longitude	Latitude
1425	0.125693	42.2758
1426	0.125693	42.2758
1427	0.125693	42.2758
1431	0.125693	42.2758
1432	0.125693	42.2758
1023	0.125672	42.2761
1025	0.125672	42.2761
1028	0.125672	42.2761
1029	0.126491	42.2764
1022	0.125672	42.2761
1026	0.125672	42.2761
1027	0.125672	42.2761
1136	0.132607	42.273
1137	0.132607	42.273
1138	0.132607	42.273
1139	0.132607	42.273
1152	0.132607	42.273
1153	0.130764	42.2744
1154	0.130764	42.2744
1155	0.130764	42.2744
918	0.115661	42.2725
937	0.149519	42.2829
938	0.149519	42.2829
939	0.149519	42.2829
941	0.149519	42.2829
944	0.149519	42.2829
964	0.135668	42.2766
982	0.135558	42.2768
983	0.132508	42.275
917	0.120462	42.2749
914	0.120462	42.2749
1691	0.136121	42.2786
1692	0.135157	42.2783

## Sheet: Seq1_LA
Sampling location	Longitude	Latitude
1149	0.132607	42.273
1215	0.135284	42.2682
913	0.116665	42.2733
920	0.115661	42.2725
923	0.114708	42.2717
945	0.149519	42.2829
960	0.147327	42.2793
969	0.135558	42.2768
970	0.135558	42.2768
971	0.135558	42.2768
972	0.135558	42.2768
973	0.135558	42.2768
974	0.135558	42.2768
975	0.135558	42.2768
976	0.135558	42.2768
977	0.135558	42.2768
978	0.135558	42.2768
979	0.135558	42.2768
981	0.135558	42.2768
Cg 2 - Set 2	0.126851	42.2756
Cg 2 - Set 3	0.126851	42.2756
Cg 2 - Set 4	0.126851	42.2756
Cg 3 - Set 2	0.124252	42.2759
Cg 3 - Set 3	0.124252	42.2759
Cg 3 - Set 4	0.130255	42.2743
Cg 4 - Set 1	0.124252	42.2759
Cg 5 - Set 2	0.12478	42.2761
Cg 5 - Set 3	0.127011	42.2747
Cg 5 - Set 4	0.1267	42.2753

## Sheet: Seq2_HA
Sampling location	Longitude	Latitude
1664	0.121987	42.2678
1581	8	47
1582	0.142939	42.2658
1583	0.142939	42.2658
1584	0.142939	42.2658
1055	0.126716	42.2765
1056	0.124018	42.2748
Fp 6	0.127012	42.2715
For 4	0.127106	42.2714
LO 3	0.129764	42.2731
LO 2	0.129775	42.273
LO 1	0.12963	42.2728
Cg IV - Set 3	0.129033	42.2712
Cg IV - Set 1	0.129033	42.2712
Cg II - Set 4	0.127148	42.2715
Cg I - Set 5	0.127465	42.2713
Cg I - Set 3	0.127658	42.2712
Cg I - Set 1	0.125813	42.2731
Oscr 6	0.116116	42.2713
Cg III - Set 1	0.126512	42.2714

## Sheet: Seq2_LA
Sampling location	Longitude	Latitude
1573	0.142939	42.2658
1574	0.126072	42.2715
1575	0.126072	42.2715
1576	0.125862	42.2714
1577	0.127008	42.2713
1578	0.127008	42.2713
1579	0.127008	42.2713
OSMG 3	0.12457	42.2699
OSMG 2	0.124281	42.2697
OSCR 8	0.116351	42.2712
Cg A - Set 1	0.126298	42.2713
Cg A - Set 2	0.127267	42.2712
Cg A - Set 3	0.127267	42.2712
Cg A - Set 4	0.126068	42.2714
Cg A - Set 5	0.131307	42.2696
Cg A - Set 6	0.131307	42.2696
Cg B - Set 1	0.124421	42.2702
Cg B - Set 2	0.124421	42.2702
Cg B - Set 3	0.130116	42.27
Cg B - Set 4	0.129866	42.2702
Cg B - Set 5	0.129866	42.2702
Cg C - Set 1	0.124192	42.2701
Cg C - Set 2	0.125893	42.2711
Cg C - Set 3	0.125665	42.2703
Cg C - Set 5	0.125583	42.2704
Cg C - Set 6	0.127172	42.2708

## Sheet: Seq3_HA
Sampling location	Longitude	Latitude
1119	0.126297	42.270853
1118	0.126258	42.270823
1117	0.12622	42.270809
1116	0.126159	42.270842
1115	0.125903	42.270694
1114	0.125844	42.270619
1113	0.125783	42.270603
1112	0.12585	42.27049
1111	0.12582	42.270446
1110	0.125782	42.270417
1092	0.12519	42.269762
1091	0.125109	42.269769
1120	0.127527	42.270122
1120	0.1275	42.2701
1020	0.131	42.269083

## Sheet: Seq3_LA
Sampling location	Longitude	Latitude
1587	0.218085	42.2861
1683	0.132549	42.2684
1684	0.113627	42.2682
1685	0.113627	42.2682
1689	0.113627	42.2682
1064	0.128831	42.2767
1065	0.127381	42.2776
1066	0.127381	42.2776
1067	0.127381	42.2776
1068	0.127381	42.2776
1069	0.127381	42.2776
1070	0.121534	42.2734
1074	0.121534	42.2734
1075	0.121534	42.2734
1076	0.121534	42.2734
930	0.111891	42.2694
931	0.111891	42.2694
932	0.114331	42.2671
933	0.114331	42.2671
934	0.114331	42.2671
935	0.114331	42.2671
936	0.114331	42.2671
1220	0.135284	42.2682
1221	0.135284	42.2682
1366	0.124444	42.2678
996	0.131137	42.2668
1000	0.131137	42.2668
1001	0.131137	42.2668
1002	0.131137	42.2668
1004	0.131165	42.2678
1005	0.131165	42.2678
1008	0.131165	42.2678
1009	0.131165	42.2678
1006	0.131165	42.2678
1007	0.131165	42.2678
1010	0.131165	42.2678
1011	0.131165	42.2678
1012	0.131165	42.2678
1013	0.131165	42.2678
1014	0.131165	42.2678
1015	0.131165	42.2678
1588	0.129104	42.2704
SB5	0.129855	42.2703
1016	0.131165	42.2678
1017	0.131165	42.2678
1018	0.131165	42.2678
1019	0.131098	42.2687
Cg E - Set 3	0.125342	42.2766
Cg E - Set 2	0.125342	42.2766
Cg E - Set 1	0.129361	42.2689
1021	0.1311	42.269

## Sheet: Seq4_HA
Sampling location	Longitude	Latitude
1693	0.121987	42.2678
1694	0.121987	42.2678
1695	0.121987	42.2678
1243	0.115298	42.2692
1244	0.115298	42.2692
1249	0.117091	42.2696
1252	0.117091	42.2696
1253	0.117091	42.2696
1418	0.118092	42.2657
1419	0.118092	42.2657
