# Supplementary material for: Water discharge variations control fluvial stratigraphic architecture in the Middle Eocene Escanilla formation, Spain
Source: Sci Rep. 2023 Apr 26;13:6834. doi: 10.1038/s41598-023-33600-6 (PMC10133228; doi:10.1038/s41598-023-33600-6)
Supplement: Supplementary file 4 — Supplementary Information 4. [file 41598_2023_33600_MOESM4_ESM.xlsx]

## Sheet: Fig. S4
Fig. S4 : Flow velocity.
Sequence	Flow Velocity [m / s]
Sequence 1 High-Amalgamation (HA)	2.32281
	2.34
	2.17536
	2.33725
	2.28503
	2.32831
	2.32863
	2.25976
	2.39239
	2.28536
	2.13565
	2.21624
Sequence 1 Low-Amalgamation (LA)	11.0669
	9.01
	10.875
	8.41671
	7.63184
	7.12326
	6.75084
	7.95539
	5.33272
	4.71473
Sequence 2 High-Amalgamation (HA)	13.3066
	11.32
	12.1603
	12.0947
	9.25098
	10.6759
	15.3763
	18.6395
	6.34279
	8.81275
	13.71
	6.68376
	8.11795
Sequence 2 Low-Amalgamation (LA)	8.46232
	5.83234
	7.01262
	5.20184
	4.50697
	4.76
	5.3304
	8.56923
	7.06639
	9.05491
	7.84079
	6.06189
	9.86246
	8.70144
	7.13859
	9.34123
	8.13255
Sequence 3 High-Amalgamation (HA)	9.30435
	8.64189
	6.25849
	14.65
	6.9848
	9.2152
	7.1497
	13.5199
	12.5962
	7.43743
Sequence 3 Low-Amalgamation (LA)	4.93833
	6.11
	6.9411
	5.13614
	5.13614
	5.78104
	6.16557
	4.38763
	6.11524
	6.52511
	3.99886
	12.0305
	9.36363
	4.35398
	10.0347
	9.11
	8.698
	8.81275
	6.7747
	9.95853
	4.18136
	4.50697
Sequence 4 High-Amalgamation (HA)	9.93041
	13.71
	8.75831
	9.01006
	11.6303
	13.449
	10.9349
	10.2698
	7.49106
	6.52511

## Sheet: Fig. S5
Fig. S5 : Palaeoslope, unit water discharge and total water discharge estimates.
Sequence	Palaeoslope, S [m / m]	Unit Water Discharge [m2 s-1]	Total Water Discharge [m3 s-1]
Sequence 1 High-Amalgamation (HA)	0.0004003	15.0983	4007.86
	0.00042432	14.7557	3700.35
	0.00067075	8.70144	954.603
	0.00040529	15.19	4032.77
	0.00063252	10.2826	1397.76
	0.0004475	13.9699	3205.61
	0.00036446	16.3004	4951.76
	0.00034322	15.8183	4805.31
	0.00035088	17.9429	6179.99
	0.00043114	13.71	3146.48
	0.00056933	9.39684	1226.16
	0.00069619	8.86497	972.543
Sequence 1 Low-Amalgamation (LA)	0.00041674	11.0669	2047.15
	0.00050857	9.01	1196.04
	0.0003	10.875	2172.44
	0.00074459	8.41671	841.068
	0.00080527	7.63184	656.623
	0.00066288	7.12326	632.121
	0.00074384	6.75084	530.504
	0.00061527	7.95539	829.569
	0.00084721	5.33272	301.712
	0.00102296	4.71473	210.373
Sequence 2 High-Amalgamation (HA)	0.00040602	13.3066	3053.42
	0.00053947	11.32	1863.89
	0.00052918	12.1603	2188.35
	0.00052349	12.0947	2176.55
	0.00064435	9.25098	1109.13
	0.00054986	10.6759	1632.1
	0.00032431	15.3763	4671.05
	0.00033225	18.6395	6894.9
	0.00092982	6.34279	412.215
	0.00068802	8.81275	966.814
	0.00043114	13.71	3146.48
	0.00068028	6.68376	545.5
	0.00058381	8.11795	890.591
Sequence 2 Low-Amalgamation (LA)	0.00075268	8.46232	845.626
	0.00098947	5.83234	334.31
	0.00082722	7.01262	542.074
	0.00114839	5.20184	242.6
	0.00132009	4.50697	166.562
	0.0012726	4.76	190.95
	0.00105808	5.3304	266.98
	0.0006	8.56923	927.306
	0.00069036	7.06639	607.973
	0.00063225	9.05491	1071.56
	0.00062401	7.84079	798.592
	0.00084929	6.06189	393.959
	0.00058189	9.86246	1340.64
	0.00067075	8.70144	954.603
	0.00070454	7.13859	614.185
	0.00067287	9.34123	1105.44
	0.00067131	8.13255	828.309
Sequence 3 High-Amalgamation (HA)	0.00060263	9.30435	1164.34
	0.0006	8.64189	948.071
	0.00090527	6.25849	406.73
	0.0004	14.65	3569.44
	0.00079629	6.9848	548.88
	0.00069285	9.2152	1057.44
	0.00077843	7.1497	583.529
	0.00041913	13.5199	3102.34
	0.00048624	12.5962	2467.08
	0.00069622	7.43743	673.56
Sequence 3 Low-Amalgamation (LA)	0.00118585	4.93833	213.819
	0.0008	6.11	397.426
	0.00089798	6.9411	507.322
	0.00111956	5.13614	239.536
	0.00111956	5.13614	239.536
	0.0008	5.78104	353.226
	0.00087859	6.16557	400.697
	0.0012	4.38763	162.152
	0.0008643	6.11524	397.426
	0.00098404	6.52511	424.064
	0.00142784	3.99886	124.249
	0.00053472	12.0305	2127.61
	0.00066014	9.36363	1122.64
	0.00123199	4.35398	160.908
	0.00057218	10.0347	1402.93
	0.00060104	9.11	1116.34
	0.00052665	8.698	1088.46
	0.00068802	8.81275	966.814
	0.00085544	6.7747	495.16
	0.00055137	9.95853	1408.96
	0.0015	4.18	129.92
	0.00132009	4.50697	166.562
Sequence 4 High-Amalgamation (HA)	0.00058993	9.93041	1349.88
	0.00043114	13.71	3146.48
	0.00067954	8.75831	960.84
	0.00071917	9.01006	988.46
	0.00056954	11.6303	1915.14
	0.00052199	13.449	2721.92
	0.00050346	10.9349	1800.62
	0.00050882	10.2698	1570.02
	0.0007	7.49106	644.51
	0.00098404	6.52511	424.064

## Sheet: Fig. S6
Fig. S6 : Palaeoslope, unit sediment flux and total sediment flux estimates.
Sequence	Palaeoslope, S [m / m]	Unit Sediment flux [Kg m-1 s-1]	Total Sediment flux [Kg s-1]
Sequence 1 High-Amalgamation (HA)	0.0004003	1.50905	400.58
	0.00042432	1.34889	338.265
	0.00067075	1.84234	202.117
	0.00040529	1.42177	377.412
	0.00063252	1.24603	169.378
	0.0004475	1.37	314.9
	0.00036446	1.55973	473.818
	0.00034322	1.88735	573.342
	0.00035088	1.26708	436.413
	0.00043114	1.63461	375.08
	0.00056933	2.1196	276.58
	0.00069619	1.57638	172.939
Sequence 1 Low-Amalgamation (LA)	0.00041674	2.33596	432.1
	0.00050857	2.42433	321.597
	0.0003	2.39128	477.694
	0.00074459	1.51292	151.183
	0.00080527	1.64734	141.732
	0.00066288	2.4888	220.85
	0.00074384	2.40821	189.245
	0.00061527	2.38808	249.023
	0.00084721	2.66274	150.651
	0.00102296	2.63878	117.743
Sequence 2 High-Amalgamation (HA)	0.00040602	1.96239	450.302
	0.00053947	1.55087	255.378
	0.00052918	1.26	226.684
	0.00052349	1.34865	242.702
	0.00064435	1.72912	207.31
	0.00054986	1.74697	267.071
	0.00032431	2.09815	637.378
	0.00033225	1.336	494.2
	0.00092982	1.9117	124.24
	0.00068802	1.66609	182.781
	0.00043114	1.63461	375.08
	0.00068028	2.55808	208.78
	0.00058381	2.42907	266.485
Sequence 2 Low-Amalgamation (LA)	0.00075268	1.42214	142.112
	0.00098947	2.03852	116.849
	0.00082722	1.94655	150.468
	0.00114839	1.92579	89.8135
	0.00132009	2.00055	73.9336
	0.0012726	1.88303	75.4543
	0.00105808	2.16677	108.53
	0.0006	1.93	209.077
	0.00069036	2.44322	210.208
	0.00063225	1.90597	225.552
	0.00062401	2.39478	243.911
	0.00084929	2.39782	155.833
	0.00058189	1.86597	253.65
	0.00067075	1.84234	202.117
	0.00070454	2.38158	204.904
	0.00067287	1.46	173.316
	0.00067131	2.11405	215.318
Sequence 3 High-Amalgamation (HA)	0.00060263	1.97328	246.93
	0.0006	1.92806	211.521
	0.00090527	2.08541	135.52
	0.0004	1.18038	287.512
	0.00079629	2.1108	165.874
	0.00069285	1.38292	158.689
	0.00077843	2.09937	171.342
	0.00041913	1.80326	413.786
	0.00048624	1.50319	294.41
	0.00069622	2.29876	208.184
Sequence 3 Low-Amalgamation (LA)	0.00118585	2.03931	88.2977
	0.0008	2.32564	151.142
	0.00089798	1.60482	117.296
	0.00111956	2.10359	98.1059
	0.00111956	2.10359	98.1059
	0.0008	2.48332	151.73
	0.00087859	2.24904	146.164
	0.0012	2.3474	86.752
	0.0008643	2.32564	151.142
	0.00098404	1.45613	94.6335
	0.00142784	2.2357	69.46
	0.00053472	1.26429	223.592
	0.00066014	1.55093	185.947
	0.00123199	2.42701	89.6941
	0.00057218	1.85794	259.753
	0.00060104	2.06023	252.387
	0.00052665	2.4401	305.35
	0.00068802	1.66609	182.781
	0.00085544	1.96356	143.516
	0.00055137	2.01891	285.639
	0.0015	1.49658	46.5004
	0.00132009	2.00055	73.9336
Sequence 4 High-Amalgamation (HA)	0.00058993	1.78036	242.012
	0.00043114	1.63461	375.08
	0.00067954	1.75488	192.521
	0.00071917	1.30515	143.184
	0.00056954	1.10599	182.12
	0.00052199	0.714775	144.662
	0.00050346	1.97598	325.381
	0.00050882	2.14848	328.453
	0.0007	1.91428	164.699
	0.00098404	1.45613	94.6335

## Sheet: Fig. S7
Fig. S7 : Average total discharge estimates when using the different available width estimates.
	Average Total Water Discharge [m3 s-1] (this study widths)	Average Total Water Discharge [m3 s-1] (Labourdette 2011 widths)	Average Total Water Discharge [m3 s-1] (channel plug and lateral accretion widths)
Sequence 1 High-Amalgamation (HA)	﻿3215.10	﻿3467.44	﻿806.84
Sequence 1 Low-Amalgamation (LA)	﻿941.76	﻿1735.43	﻿236.65
Sequence 2 High-Amalgamation (HA)	﻿2273.15	﻿2929.85	﻿681.75
Sequence 2 Low-Amalgamation (LA)	﻿660.68	﻿1590.23	﻿216.84
Sequence 3 High-Amalgamation (HA)	﻿1452.14	﻿2489.81	﻿579.36
Sequence 3 Low-Amalgamation (LA)	﻿620.26	﻿1490.68	﻿203.27
Sequence 4 High-Amalgamation (HA)	﻿1552.19	﻿2644.49	﻿615.35
